# Supplementary material for: A method for extracting electronic patient record data from practice management software systems used in veterinary practice
Source: BMC Vet Res. 2016 Oct 21;12:239. doi: 10.1186/s12917-016-0861-y (PMC5073902; doi:10.1186/s12917-016-0861-y)
Supplement: Additional file 1: — Clinical Evidence Schema as text file. (TXT 3 kb) [file 12917_2016_861_MOESM1_ESM.txt]

<?xml version="1.0" encoding="utf-8"?>
<xs:schema targetNamespace="http://www.vetxml.org/schemas/ClinicalData"
	xmlns="http://www.vetxml.org/schemas/ClinicalData" xmlns:xs="http://www.w3.org/2001/XMLSchema">
	<xs:element name="ClinicalData">
		<xs:complexType>
			<xs:sequence>
				<xs:element name="Identification" minOccurs="0"
					maxOccurs="1">
					<xs:complexType>
						<xs:all>
							<xs:element name="PracticeID" type="xs:string"
								minOccurs="0" maxOccurs="1" />
						</xs:all>
					</xs:complexType>
				</xs:element>
				<xs:element name="ClinicalDataRecord" minOccurs="0"
					maxOccurs="unbounded">
					<xs:complexType>
						<xs:all>
							<xs:element name="AnimalDetails" minOccurs="0"
								maxOccurs="1">
								<xs:complexType>
									<xs:all>
										<xs:element name="AnimalID" type="xs:string"
											minOccurs="0" maxOccurs="1" />
										<xs:element name="Species" type="xs:string"
											minOccurs="0" maxOccurs="1" />
										<xs:element name="Breed" type="xs:string"
											minOccurs="0" maxOccurs="1" />
										<xs:element name="DateOfBirth" type="xs:date"
											minOccurs="0" maxOccurs="1" />
										<xs:element name="Gender" type="xs:string"
											minOccurs="0" maxOccurs="1" />
										<xs:element name="Deceased" type="xs:boolean"
											minOccurs="0" maxOccurs="1" />
										<xs:element name="Dangerous" type="xs:boolean"
											minOccurs="0" maxOccurs="1" />
										<xs:element name="Insured" type="xs:boolean"
											minOccurs="0" maxOccurs="1" />
										<xs:element name="NotableConditions" type="xs:string"
											minOccurs="0" maxOccurs="1" />
										<xs:element name="Remarks" type="xs:string"
											minOccurs="0" maxOccurs="1" />
										<xs:element name="LastWeight" type="xs:double"
											minOccurs="0" maxOccurs="1" />
										<xs:element name="LastWeightUnits" type="xs:string"
											minOccurs="0" maxOccurs="1" />
										<xs:element name="LastWeightDate" type="xs:date"
											minOccurs="0" maxOccurs="1" />
										<xs:element name="RegistrationDate" type="xs:date"
											minOccurs="0" maxOccurs="1" />
									</xs:all>
								</xs:complexType>
							</xs:element>
							<xs:element name="AnimalClinicalHistory" minOccurs="0"
								maxOccurs="1">
								<xs:complexType>
									<xs:sequence>
										<xs:element name="Entry" minOccurs="0" maxOccurs="unbounded">
											<xs:complexType>
												<xs:all>
													<xs:element name="DateTime" type="xs:dateTime"
														minOccurs="0" maxOccurs="1" />
													<xs:element name="EnteredByID" type="xs:string"
														minOccurs="0" maxOccurs="1" />
													<xs:element name="TextEntry" type="xs:string"
														minOccurs="0" maxOccurs="1" />
													<xs:element name="Diagnosis" type="xs:string"
														minOccurs="0" maxOccurs="1" />
													<xs:element name="VenomCode" type="xs:string"
														minOccurs="0" maxOccurs="1" />
												</xs:all>
											</xs:complexType>
										</xs:element>
									</xs:sequence>
								</xs:complexType>
							</xs:element>
						</xs:all>
					</xs:complexType>
				</xs:element>
			</xs:sequence>
			<xs:attribute name="version" type="xs:string" />
		</xs:complexType>
	</xs:element>
</xs:schema>
